# Supplementary material for: EspH interacts with the host active Bcr related (ABR) protein to suppress RhoGTPases
Source: Gut Microbes. 2022 Oct 11;14(1):2130657. doi: 10.1080/19490976.2022.2130657 (PMC9559323; doi:10.1080/19490976.2022.2130657)
Supplement: Supplemental Material [file KGMI_A_2130657_SM3515.zip]

Archive with 4 entries (4 files):
- Ramachandran figs R3 (1).pptx
- Supplementary methods and figs R3 (1).pptx
- Supplementary Tables R3 (1).docx
- Supplementary_Tables_R3_C.docx
